# Supplementary material for: Characterization of Bacteriophage vB-EcoS-95, Isolated From Urban Sewage and Revealing Extremely Rapid Lytic Development
Source: Front Microbiol. 2019 Jan 15;9:3326. doi: 10.3389/fmicb.2018.03326 (PMC6340994; doi:10.3389/fmicb.2018.03326)
Supplement: Table S1 — Bacteriophage vB_EcoM-95 genome annotations. [file Table_1.XLSX]

## Sheet: vB_EcoM-95_annotations
ORF	Start	End	Length (nt)	Length (aa)	Strand	Function	Conserved Protein Domains
vB_EcoS-95_01	412	1338	927	309	-	DNA primase	Zinc-binding domain of primase-helicase (PF08273) found
vB_EcoS-95_02	1393	1869	477	159	-		Putative antitoxin of bacterial toxin-antitoxin system domain YdaS/YdaT (pfam15943) found
vB_EcoS-95_03	1957	3954	1998	666	+	ATP-dependent helicase	Helicase conserved C-terminal domain (PF00271), DEAD-like helicases superfamily domian (smart00487), Type III restriction enzyme, res subunit domain (pfam04851)
vB_EcoS-95_04	3954	4373	420	140	+		VRR-NUC domain (pfam08774) found
vB_EcoS-95_06	4453	5178	726	242	+	DNA N-6-adenine-methyltransferase	DNA N-6-adenine-methyltransferase (Dam) domain (pfam05869) found
vB_EcoS-95_07	5183	5440	258	86	+
vB_EcoS-95_08	5516	5695	180	60	+
vB_EcoS-95_09	5685	5927	243	81	+
vB_EcoS-95_10	5941	7137	1197	399	+		putitave phosphoesterase
vB_EcoS-95_11	7282	7497	216	72	+	holin	transmembrane domain found
vB_EcoS-95_12	7497	7988	492	164	+	endolysin	signal peptide found with Phobious, phage lysozyme domain (pfam00959) found
vB_EcoS-95_13	7985	8380	396	132	+		transmembrane domian found with Phobious; signal peptide found with Phobious; putitave unimolecular spanin
vB_EcoS-95_14	8395	8619	225	75	-
vB_EcoS-95_15	8817	9206	390	130	-
vB_EcoS-95_16	9209	10789	1581	527	-		Protein of unknown function (DUF3987) found (pfam13148)
vB_EcoS-95_17	10858	11079	222	74	-
vB_EcoS-95_18	11076	11462	387	129	-
vB_EcoS-95_19	11532	12305	774	258	-	DNA-cytosine methylase	Site-specific DNA-cytosine methylase domian (COG0270) found
vB_EcoS-95_20	12253	12477	225	75	-
vB_EcoS-95_21	12474	12590	117	39	-		transmembrane domain found woth Phobious and TMHMM
vB_EcoS-95_22	12633	12860	228	76	-
vB_EcoS-95_23	12969	13181	213	71	-
vB_EcoS-95_24	13181	13462	282	94	-
vB_EcoS-95_25	13462	13659	198	66	-
vB_EcoS-95_26	13731	14021	291	97	-
vB_EcoS-95_27	14011	14163	153	51	-
vB_EcoS-95_28	14241	14504	264	88	-
vB_EcoS-95_29	14517	14729	213	71	-
vB_EcoS-95_30	14731	14940	210	70	-
vB_EcoS-95_31	14928	15194	267	89	-
vB_EcoS-95_32	15194	15466	273	91	-
vB_EcoS-95_33	15664	16011	348	116	+		two transmembrane domains found with Phobious
vB_EcoS-95_34	16159	16623	465	155	+
vB_EcoS-95_35	16623	16883	261	87	+		signal peptide found with Phobious; DUF4884 (pfam16225) domain found
vB_EcoS-95_36	16956	17141	186	62	+
vB_EcoS-95_37	17157	17342	186	62	+
vB_EcoS-95_38	17442	18335	894	298	+
vB_EcoS-95_39	18412	18564	153	51	+
vB_EcoS-95_40	18634	18852	219	73	+
vB_EcoS-95_41	18852	19097	246	82	+
vB_EcoS-95_42	19084	19305	222	74	+
vB_EcoS-95_43	19317	20027	711	237	+	3'-phosphatase, 5'-polynucleotide kinase	HAD superfamily, subfamily IIIB (Acid phosphatase) domain (PF03767) found, C-terminal phosphatase domain of T4 polynucleotide kinase/phosphatase (PNKP) (cd07502) domian found
vB_EcoS-95_44	20102	20365	264	88	+
vB_EcoS-95_45	20362	20547	186	62	+		two transmembrane domains found with Phobius
vB_EcoS-95_46	20605	20748	144	48	+
vB_EcoS-95_47	20749	20940	192	64	+
vB_EcoS-95_48	20943	21533	591	197	+		Cytidylate kinase domain (COG1102) found
vB_EcoS-95_49	21604	21984	381	127	+
vB_EcoS-95_50	21971	22102	132	44	+		transmembrane domian found with Phobius
vB_EcoS-95_51	22084	22332	249	83	+
vB_EcoS-95_52	22340	22522	183	61	+		transmembrane domain and signal peptide found with Phobius
vB_EcoS-95_53	22534	22824	291	97	+
vB_EcoS-95_54	22900	23112	213	71	+
vB_EcoS-95_55	23109	23372	264	88	+
vB_EcoS-95_56	23369	23683	315	105	+
vB_EcoS-95_57	23754	23882	129	43	+		Putative neutral zinc metallopeptidase domain (pfam04228) found
vB_EcoS-95_58	23882	24112	231	77	+
vB_EcoS-95_59	24275	24508	234	78	+
vB_EcoS-95_60	24465	24650	186	62	+
vB_EcoS-95_61	24647	24871	225	75	+		transmembrane domain found with Phobius
vB_EcoS-95_62	24950	25477	528	176	+	terminase, small subunit	DNA-packaging protein gp3 domain (pfam16677) found
vB_EcoS-95_63	25477	27045	1569	523	+	terminase, large subunit	Uncharacterized protein of unknown function domain (COG5410), phage terminase large subunit domain (COG5362)
vB_EcoS-95_64	27116	28408	1293	431	+	portal protein	hage-related protein domain, HI1409 family (TIGR01555) found; protein domain of unknown function (DUF1073) (pfam06381) found
vB_EcoS-95_65	28405	29160	756	252	+	head morphogenesis protein	transmembrane domian found with Phobius; Phage Mu protein F like protein domain (PF04233) found
vB_EcoS-95_66	29171	30286	1116	372	+	major head subunit precursor	Uncharacterized protein conserved in bacteria (DUF2213) domain (pfam09979) and alanyl-tRNA synthetase domain ( PRK00252) found; coiled-coil domain found
vB_EcoS-95_67	30299	30778	480	160	+
vB_EcoS-95_68	30839	31852	1014	338	+		Bacterial Ig-like domain (group 2) (PF02368) found
vB_EcoS-95_69	31934	32905	972	324	+	major capsid protein	Domain of an uncharacterized protein conserved in bacteria (DUF2184) (pfam09950) found
vB_EcoS-95_70	32963	33229	267	89	+
vB_EcoS-95_71	33213	33695	483	161	+		Domain of a protein of unknown function (DUF4054) (pfam13262) found
vB_EcoS-95_72	33692	34063	372	124	+
vB_EcoS-95_73	34056	34499	444	148	+		Bacteriophage HK97-gp10, putative tail-component domain (pfam04883) found
vB_EcoS-95_74	34489	34890	402	134	+		putitave minor tail protein; bacteriophage related domain of unknown function DUF4128 (pfam13554)
vB_EcoS-95_75	34893	35555	663	221	+	Major tail fibers	Phage tail tube protein domain (pfam08813) found
vB_EcoS-95_76	35655	35972	318	106	+	tape measure chaperone protein	phage tail assembly chaperone domain (pfam08748) found
vB_EcoS-95_77	36092	36289	198	66	+		phage related hypothetical protein DUF1799 domain (pfam08809) found
vB_EcoS-95_78	36329	39010	2682	894	+	tail tape-measure protein	three coiled-coil structures found; phage tail tape measure protein, lambda family domain (TIGR01541), Prophage tail length tape measure protein domain (pfam06791), chromosome segregation protein domain (PRK03918) found
vB_EcoS-95_79	39013	39363	351	117	+	minor tail protein	Phage minor tail protein domain (pfam05939) found
vB_EcoS-95_80	39426	40187	762	254	+	minor tail protein	Phage minor tail protein L domain (pfam05100) found
vB_EcoS-95_81	40187	40918	732	244	+	tail assembly protein	Mpr1p, Pad1p N-terminal (MPN) domains with catalytic isopeptidase activity (metal-binding) (cd08073), NlpC/P60 family domain (pfam00877), Prokaryotic homologs of the JAB domain (pfam14464)
vB_EcoS-95_82	40899	41495	597	199	+	tail assembly protein	Phage-related protein, tail component (COG4723), Bacteriophage lambda tail assembly protein I (pfam06805); two transmembrane domains found with Phobius
vB_EcoS-95_83	41574	45152	3579	1193	+	tail fiber protein	Phage-related protein, tail component (COG4733), Domain of unknown function (DUF1983) (pfam09327), Apolipoprotein A1/A4/E domain (pfam01442)
vB_EcoS-95_84	45180	45794	615	205	-
vB_EcoS-95_85	45797	46075	279	93	-
vB_EcoS-95_86	46068	46343	276	92	-		signal peptide found with Phobius; conjugal transfer protein TrbH domain (PRK13883)
vB_EcoS-95_87	46845	47900	1056	352	+	exodeoxyribonuclease	PDDEXK-like domain of unknown function (DUF3799) (pfam12684), exonuclease VIII domain (PRK09709)
vB_EcoS-95_88	47977	48630	654	218	+	recombinase	ERF superfamily domain (pfam04404)
vB_EcoS-95_89	48623	49126	504	168	+	Single-stranded DNA-binding protein	single stranded DNA-binding protein (ssb) domain (TIGR00621), Domain of unknown function (DUF3127) (pfam11325)
vB_EcoS-95_90	49158	50837	1680	560	-		two coiled-coil structres; putitave tail fiber protein; tail fiber protein domain (PHA00430), surface protein repeat Ser-Ala-175 (TIGR04319), Chaperone of endosialidase (pfam13884)
								[Insert project information here]
									vB_EcoM-95	genomic DNA
