# Supplementary material for: Characterization of Bacteriophage vB-EcoS-95, Isolated From Urban Sewage and Revealing Extremely Rapid Lytic Development
Source: Front Microbiol. 2019 Jan 15;9:3326. doi: 10.3389/fmicb.2018.03326 (PMC6340994; doi:10.3389/fmicb.2018.03326)
Supplement: Table S2 — Mass spectrometry analysis of bacteriophage vB_EcoS-95 virion. [file Table_2.XLSX]

## Sheet: Sheet1
Accession	Description	Score	Coverage	# Proteins	# Unique Peptides	# Peptides	# PSMs	Area	# AAs	MW [kDa]	calc. pI
vB_EcoS-95_0078	vB_EcoS-95_0078	1479.5	53.3	1	56	56	1415	1.63167e+09	893	98.077	8.6167
	A2	Sequence	# PSMs	# Proteins	# Protein Groups	Protein Group Accessions	Modifications	ΔCn	Area	q-Value	PEP	XCorr	Charge	MH+ [Da]	ΔM [ppm]	RT [min]	# Missed Cleavages
	High	TDYEAQGGSVSDEVFQQMETK	31	1	1	vB_EcoS-95_0078		0	4.10662e+08	0	5.594e-05	5.9644	2	2349.03	3.6526	46.0724	0
	High	LYYQAQDEAQGNWLAGAK	44	1	1	vB_EcoS-95_0078		0	2.9718e+08	0	4.538e-09	4.79062	2	2025.96	-1.36162	44.5853	0
	High	AAQLGVSQEAAPYIAR	25	1	1	vB_EcoS-95_0078		0	1.7443e+09	0	1.111e-07	4.08808	2	1644.87	1.74318	36.9536	0
	High	GASSFVSLNNEIANHK	74	1	1	vB_EcoS-95_0078		0	3.00799e+08	0	1.753e-08	3.927	3	1687.84	-0.26107	31.2075	0
	High	TVQETTGLSGEFAEK	34	1	1	vB_EcoS-95_0078		0	1.39449e+09	0	5.047e-06	3.8047	2	1596.78	1.04696	30.6893	0
	High	SVNEFVDSEVVAR	38	1	1	vB_EcoS-95_0078		0	1219735672	0	1.786e-08	3.71472	2	1450.72	0.26033	35.7645	0
	High	LTGAEQALLNEQK	25	1	1	vB_EcoS-95_0078		0	1.69878e+09	0	6.282e-07	3.67666	2	1414.75	0.782497	36.0721	0
	High	LRTDYEAQGGSVSDEVFQQMETK	10	1	1	vB_EcoS-95_0078		0	8.04621e+07	0	4.848e-08	3.52808	3	2618.2	-0.624705	42.0284	1
	High	QIEILENAQSK	25	1	1	vB_EcoS-95_0078		0	5.35502e+08	0	2.631e-05	3.44164	2	1272.68	-0.168528	35.4199	0
	High	AELGDQIVLQER	21	1	1	vB_EcoS-95_0078		0	8.35044e+08	0	5.542e-08	3.43071	2	1370.73	0.336735	35.0861	0
	High	VLELGESWYEVLK	42	1	1	vB_EcoS-95_0078		0	120239506	0	1.557e-07	3.37757	2	1564.82	-2.69711	72.913	0
	High	ETEAAIDAIGLK	15	1	1	vB_EcoS-95_0078		0	1.24439e+09	0	0.00192	3.17572	2	1230.66	3.24004	36.7555	0
	High	QKAELGDQIVLQER	53	1	1	vB_EcoS-95_0078		0	1.29798e+08	0	8.202e-06	3.06099	3	1626.88	-0.541032	28.4446	1
	High	FALNTYEDIGK	30	1	1	vB_EcoS-95_0078		0	660061362	0	7.451e-07	3.02034	2	1270.63	-0.804803	43.8964	0
	High	TGESAEDLAK	14	1	1	vB_EcoS-95_0078		0	2.67846e+07	0	3.088e-08	3.01987	2	1020.48	-0.446795	20.7483	0
	High	KIQESIDPTASK	72	1	1	vB_EcoS-95_0078		0	5.48839e+06	0	3.16e-09	2.97469	2	1316.71	-0.421944	20.668	1
	High	LVDVGMTYDDAK	20	1	1	vB_EcoS-95_0078		0	1415940808	0	1.153e-07	2.91008	2	1326.62	0.199173	35.1184	0
	High	KSVNEFVDSEVVAR	16	1	1	vB_EcoS-95_0078		0	4.5287e+07	0	3.674e-08	2.79335	3	1578.82	2.97591	31.0537	1
	High	IAIGIQELSDK	26	1	1	vB_EcoS-95_0078		0	896960819	0	7.869e-07	2.78714	2	1186.67	-0.161092	38.2964	0
	High	AAENVEFR	50	1	1	vB_EcoS-95_0078		0	8.06512e+06	0	7.381e-07	2.55407	2	935.458	-0.0586382	30.6671	0
	High	ALLSFLNPVNVAFGLLSGTLAIAAYNAHK	1	1	1	vB_EcoS-95_0078		0	6.73209e+07	0	3.4e-07	2.52628	3	2985.66	2.89978	109.34	0
	High	IQESIDPTASK	21	1	1	vB_EcoS-95_0078		0	72910132	0	9.047e-06	2.46342	2	1188.61	-1.08421	21.0605	0
	High	DYASPSGGLLGK	7	1	1	vB_EcoS-95_0078		0	1.45193e+09	0	3.084e-05	2.4155	2	1164.59	-0.886772	33.7376	0
	High	ScMQGGEVYEFVMSK	3	1	1	vB_EcoS-95_0078	C2(Carbamidomethyl)	0	4.43949e+07	0	5.389e-07	2.36489	2	1751.74	-0.559357	46.4461	0
	High	AATQLDALWK	38	1	1	vB_EcoS-95_0078		0	2.3562e+08	0	0.000151	2.25929	2	1116.61	0.495232	44.3823	0
	High	IDKENLSLNR	52	1	1	vB_EcoS-95_0078		0	1.02469e+07	0	8.131e-06	2.25873	3	1201.65	-1.28081	20.0933	1
	High	DSFGGASNALK	16	1	1	vB_EcoS-95_0078		0	9.46315e+07	0	4.001e-06	2.24978	2	1066.52	-0.244178	28.1863	0
	High	ELGYVNPMLK	33	1	1	vB_EcoS-95_0078		0	823752583	0	0.0003081	2.17191	2	1163.61	0.210962	44.781	0
	High	QLAEELAR	44	1	1	vB_EcoS-95_0078		0	7.69758e+06	0	4.449e-05	2.10842	2	929.506	0.516939	30.808	0
	High	LVDVGmTYDDAK	3	1	1	vB_EcoS-95_0078	M6(Oxidation)	0	5.25623e+07	0	4.14e-05	1.96659	2	1342.62	0.165553	32.5237	0
	High	MIFTDMIR	34	1	1	vB_EcoS-95_0078		0	1.18098e+08	0	3.606e-06	1.95834	2	1026.51	0.480246	48.5117	0
	High	AQLETLK	23	1	1	vB_EcoS-95_0078		0	0	0	0.0005051	1.90358	2	802.465	-1.85757	33.8528	0
	High	SLWSIEK	39	1	1	vB_EcoS-95_0078		0	1.40293e+08	0	3.734e-05	1.87475	2	862.467	0.111632	38.3021	0
	High	MIIQMITK	19	1	1	vB_EcoS-95_0078		0	7.47941e+07	0	3.65e-06	1.87281	2	977.552	-0.736564	37.2877	0
	High	LGISTGQYK	8	1	1	vB_EcoS-95_0078		0	7.44532e+07	0	0.001345	1.83111	2	966.525	-0.444155	23.9938	0
	High	TVNDVISR	20	1	1	vB_EcoS-95_0078		0	3.58917e+07	0	5.574e-05	1.73461	2	903.489	-0.915646	22.7543	0
	High	FVQALR	35	1	1	vB_EcoS-95_0078		0	2.99219e+06	0	8.845e-06	1.72125	2	733.435	-0.467713	26.709	0
	High	GPTEQLDKELYVLK	66	1	1	vB_EcoS-95_0078		0	8.57036e+07	0	0.001602	1.70784	3	1632.88	-0.790324	53.3761	1
	High	KLTGAEQALLNEQK	30	1	1	vB_EcoS-95_0078		0	0	0	8.429e-07	1.67662	3	1542.85	-0.00280984	43.0946	1
	High	SKSELLEMK	36	1	1	vB_EcoS-95_0078		0	0	0	4.034e-05	1.67357	2	1064.57	1.06969	35.5337	1
	High	AQTELEAIKK	62	1	1	vB_EcoS-95_0078		0	4.29552e+06	0	0.00013	1.55118	3	1130.64	-1.76868	21.2469	1
	High	DFSTAIIK	10	1	1	vB_EcoS-95_0078		0	4.96801e+07	0	0.001227	1.51829	2	894.493	-0.546628	35.1127	0
	High	ELYVLK	29	1	1	vB_EcoS-95_0078		0	9.11481e+06	0	0.0001917	1.45929	2	764.455	-0.615801	31.3911	0
	High	KAATQLDALWK	15	1	1	vB_EcoS-95_0078		0	27224188	0	0.0001173	1.45202	2	1244.7	0.052543	32.0278	1
	High	RDYASPSGGLLGK	10	1	1	vB_EcoS-95_0078		0	3.58726e+06	0	0.00296	1.36767	3	1320.69	-1.4276	28.6472	1
	High	DGASEAIKK	16	1	1	vB_EcoS-95_0078		0	0	0	0.00243	1.15029	2	918.487	-2.41295	37.1851	1
	High	ELEEIK	16	1	1	vB_EcoS-95_0078		0	412974	0	5.852e-05	1.14859	2	760.407	-1.8623	27.6527	0
	High	LEQDSLK	7	1	1	vB_EcoS-95_0078		0	0	0	0.0002301	0.97649	2	832.44	-1.42152	23.172	0
	High	SLQQFK	35	1	1	vB_EcoS-95_0078		0	0	0.001	0.02451	1.04552	2	750.414	-0.589323	31.1871	0
	High	LVDVGMTYDDAKK	10	1	1	vB_EcoS-95_0078		0	2.74174e+07	0.001	0.01592	0.882955	3	1454.72	0.00504876	34.5362	1
	High	QLGYTEK	1	1	1	vB_EcoS-95_0078		0	0	0.001	0.0126	0.611765	2	838.43	-1.09523	23.0995	0
	High	IAIGIQELSDKTGESAEDLAK	1	1	1	vB_EcoS-95_0078		0	1.67839e+07	0.001	0.02444	0.606462	3	2188.14	1.94445	41.6218	1
	High	TVQETTGLSGEFAEKIAIGIQELSDK	1	1	1	vB_EcoS-95_0078		0	0	0.001	0.02678	0.312687	3	2764.43	2.46332	134.003	1
	High	SELLEMK	1	1	1	vB_EcoS-95_0078		0	0	0.002	0.06175	0.888879	2	849.437	-2.48431	38.9105	0
	High	KLVDVGMTYDDAK	4	1	1	vB_EcoS-95_0078		0	1.02291e+06	0.002	0.05328	0.834895	3	1454.72	0.193854	33.113	1
	Medium	ELGYVNPmLK	1	1	1	vB_EcoS-95_0078	M8(Oxidation)	0	0	0.025	0.4366	1.21566	2	1179.6	-5.41562	30.9658	0
	Medium	GIETGVK	1	1	1	vB_EcoS-95_0078		0	0	0.028	0.4803	0.718887	2	703.398	-1.26627	23.988	0
	Medium	RKELEEIK	2	1	1	vB_EcoS-95_0078		0	791983	0.04	0.621	0.441055	2	1044.6	-0.756071	18.9647	2
vB_EcoS-95_0083	vB_EcoS-95_0083	1095.31	42.7	1	44	44	682	6.91078e+08	1192	132.363	4.98291
	A2	Sequence	# PSMs	# Proteins	# Protein Groups	Protein Group Accessions	Modifications	ΔCn	Area	q-Value	PEP	XCorr	Charge	MH+ [Da]	ΔM [ppm]	RT [min]	# Missed Cleavages
	High	VGEPGAPINLTASDNEVFGIR	47	1	1	vB_EcoS-95_0083		0	3.10953e+08	0	5.321e-07	5.25455	2	2156.1	1.6293	51.0246	0
	High	VLLAVSDGEcDPNFTLR	35	1	1	vB_EcoS-95_0083	C10(Carbamidomethyl)	0	357196647	0	1.494e-07	4.55184	2	1905.94	3.37472	48.1751	0
	High	EINDLDEVIKTEVEANISEVK	15	1	1	vB_EcoS-95_0083		0	4.77048e+06	0	5.685e-06	3.73447	3	2387.24	7.56579	79.5712	1
	High	FGYNPTSITAIGcTR	27	1	1	vB_EcoS-95_0083	C13(Carbamidomethyl)	0	2.55515e+08	0	3.469e-07	3.62702	2	1657.8	1.62915	42.3492	0
	High	IGNVSGWTDFVR	32	1	1	vB_EcoS-95_0083		0	2.35571e+08	0	9.696e-08	3.54848	2	1350.68	0.512654	47.5819	0
	High	TVQEAIANESETR	20	1	1	vB_EcoS-95_0083		0	2.6299e+08	0	2.436e-08	3.49091	2	1447.7	0.708321	29.526	0
	High	GMASDDVESVLGDILDK	24	1	1	vB_EcoS-95_0083		0	5.57774e+07	0	7.452e-08	3.4653	2	1763.84	3.71353	79.5928	0
	High	DITADNPYVISVTNK	12	1	1	vB_EcoS-95_0083		0	7.59542e+08	0	4.679e-07	3.31668	2	1649.84	0.980688	43.2487	0
	High	LDSWANVDSVGAK	12	1	1	vB_EcoS-95_0083		0	829527672	0	5.874e-07	3.23579	2	1361.67	1.13748	36.1581	0
	High	SVSASGNTSPWSK	24	1	1	vB_EcoS-95_0083		0	2.6722e+07	0	2.44e-09	3.09209	2	1307.62	-0.329849	26.1672	0
	High	IINVPSNYDPISR	27	1	1	vB_EcoS-95_0083		0	467070062	0	1.913e-07	2.93436	2	1487.79	0.24925	41.008	0
	High	QEDNGDLVGVR	29	1	1	vB_EcoS-95_0083		0	0	0	1.942e-07	2.76108	2	1201.58	0.0306643	33.2873	0
	High	FGDVESALAEK	9	1	1	vB_EcoS-95_0083		0	0	0	1.594e-07	2.75316	2	1165.57	-1.84679	35.9669	0
	High	WSLYEAGVYcDQK	20	1	1	vB_EcoS-95_0083	C10(Carbamidomethyl)	0	1.21265e+08	0	0.0001215	2.71916	2	1618.72	1.03312	43.029	0
	High	IFDTEAGQEIK	14	1	1	vB_EcoS-95_0083		0	136107537	0	5.726e-07	2.69787	2	1250.63	-0.0823572	30.6791	0
	High	EINDLDEVIK	5	1	1	vB_EcoS-95_0083		0	2.41533e+08	0	9.176e-05	2.67579	2	1187.62	1.8963	37.4031	0
	High	LQSYAEVVDAK	11	1	1	vB_EcoS-95_0083		0	4.26689e+08	0	0.0001305	2.6618	2	1222.63	-0.0376606	28.1131	0
	High	KGDGNWLNTPQTANK	27	1	1	vB_EcoS-95_0083		0	14312606	0	6.379e-06	2.56843	3	1643.81	-0.289425	31.0764	1
	High	GDGNWLNTPQTANK	13	1	1	vB_EcoS-95_0083		0	7.11149e+07	0	1.034e-05	2.53445	2	1515.72	1.18444	29.8913	0
	High	DQAQSIIQNALANDADVK	2	1	1	vB_EcoS-95_0083		0	8.31232e+06	0	1.578e-05	2.53077	2	1913.97	5.4563	49.8737	0
	High	EMEDNLISINK	16	1	1	vB_EcoS-95_0083		0	4.84164e+08	0	0.0003187	2.50276	2	1305.64	0.455485	36.1381	0
	High	DTAASIGEVR	17	1	1	vB_EcoS-95_0083		0	0	0	5.219e-06	2.47894	2	1018.52	0.34357	28.5974	0
	High	QAIANETEAR	17	1	1	vB_EcoS-95_0083		0	9.2245e+06	0	9.61e-07	2.46723	2	1102.55	-1.24296	21.3624	0
	High	QTITNESEAR	13	1	1	vB_EcoS-95_0083		0	7.87555e+06	0	1.688e-07	2.37263	2	1148.55	-0.42903	19.7031	0
	High	ASIDDDIVSSIK	13	1	1	vB_EcoS-95_0083		0	1.70185e+08	0	3.336e-08	2.37262	2	1262.65	-0.574338	40.8464	0
	High	EIEVEGIYSGNYQVR	39	1	1	vB_EcoS-95_0083		0	8.88268e+06	0	0.0031	2.37004	2	1755.85	-1.50403	53.8108	0
	High	ATQVQQLDSK	26	1	1	vB_EcoS-95_0083		0	9388722	0	3.709e-05	2.30673	2	1117.58	-0.378598	22.8404	0
	High	NGNFENYGTR	15	1	1	vB_EcoS-95_0083		0	8.851e+06	0	8.78e-07	2.29799	2	1171.51	-1.11921	24.406	0
	High	VPYASLYEMQWR	4	1	1	vB_EcoS-95_0083		0	2.96913e+07	0	0.001025	2.12577	2	1542.74	0.635011	49.036	0
	High	VQYAVDMAVDGGSYNEVMR	5	1	1	vB_EcoS-95_0083		0	9.83263e+06	0	6.007e-08	1.75369	2	2103.95	1.99931	45.2829	0
	High	VQADQSLTAK	23	1	1	vB_EcoS-95_0083		0	9.92448e+06	0	0.0004963	1.66678	2	1060.56	-0.0766379	22.988	0
	High	IATATLTGK	22	1	1	vB_EcoS-95_0083		0	8.35831e+07	0	0.0002162	1.65436	2	875.519	-0.349001	25.3681	0
	High	FTNEGLK	35	1	1	vB_EcoS-95_0083		0	0	0	4.604e-05	1.5787	2	808.42	0.513866	30.3955	0
	High	DIcSIFR	5	1	1	vB_EcoS-95_0083	C3(Carbamidomethyl)	0	1.00744e+08	0	6.298e-05	1.52877	2	910.445	-0.110251	42.3225	0
	High	YGLDQR	7	1	1	vB_EcoS-95_0083		0	0	0	0.0001685	1.2502	2	751.373	-0.0981147	33.3134	0
	High	TEVEANISEVK	1	1	1	vB_EcoS-95_0083		0	0	0.001	0.01971	2.00656	2	1218.62	-0.315186	24.1329	0
	High	ELGIQIDK	6	1	1	vB_EcoS-95_0083		0	72292526	0.001	0.004172	1.5944	2	915.514	-0.651711	29.5385	0
	High	VTQIEELKASIDDDIVSSIKTVQEAIANESETR	1	1	1	vB_EcoS-95_0083		0	0	0.001	0.03642	0.548431	6	3631.83	-7.58099	48.5916	2
	High	AEYGHALELIANETEAR	2	1	1	vB_EcoS-95_0083		0	3.00807e+06	0.001	0.02824	0.486663	3	1886.93	1.54693	41.8744	0
	High	RLTPDSTSSK	4	1	1	vB_EcoS-95_0083		0	0	0.007	0.1366	0.678489	2	1091.57	2.50323	33.3915	1
	High	GmASDDVESVLGDILDKIFDTEAGQEIKENAIDSANK	2	1	1	vB_EcoS-95_0083	M2(Oxidation)	0	0	0.007	0.1234	0.421895	3	3953.89	2.66279	86.7762	2
	Medium	QAIANETEARVQADQSLTAKFGDVESALAEK	1	1	1	vB_EcoS-95_0083		0	0	0.017	0.3308	0.0722714	3	3290.65	-1.50626	124.16	2
	Medium	NGSITNAmIGNVIQSNNFVQNQQGWRLDKNGNFENYGTR	1	1	1	vB_EcoS-95_0083	M8(Oxidation)	0	6831686	0.036	0.5825	0.580903	4	4415.06	-9.04283	86.7329	2
	Medium	EmEDNLISINK	1	1	1	vB_EcoS-95_0083	M2(Oxidation)	0	1.43536e+06	0.047	0.6858	0.281377	2	1321.63	1.61895	30.9176	0
	Medium	DTAASIGEVRQTITNESEARAQAVQQLDAK	1	1	1	vB_EcoS-95_0083		0	0	0.048	0.7053	0.316074	3	3200.6	-4.34428	83.8886	2
vB_EcoS-95_0090	vB_EcoS-95_0090	910.97	43.65	1	22	22	566	1256341513	559	60.1475	6.63916
	A2	Sequence	# PSMs	# Proteins	# Protein Groups	Protein Group Accessions	Modifications	ΔCn	Area	q-Value	PEP	XCorr	Charge	MH+ [Da]	ΔM [ppm]	RT [min]	# Missed Cleavages
	High	ASETAANSSMIEAANSASAALTSQNAAK	18	1	1	vB_EcoS-95_0090		0	7.16822e+08	0	3.521e-08	6.40791	2	2667.25	0.721705	44.6242	0
	High	NNGDWGMWDSASNSDIALPVNK	30	1	1	vB_EcoS-95_0090		0	4.29814e+08	0	9.296e-05	5.84729	2	2391.07	2.5798	52.9843	0
	High	TGWPSVVLNSTSVDETYIGR	36	1	1	vB_EcoS-95_0090		0	170646700	0	4.811e-07	5.36107	2	2181.09	3.69463	53.5786	0
	High	NNNLNDLADKGEAR	106	1	1	vB_EcoS-95_0090		0	7.18882e+07	0	1.949e-08	4.29922	3	1543.75	0.754139	33.3497	1
	High	LVQGSDASGETVVSSADGTK	34	1	1	vB_EcoS-95_0090		0	1976287552	0	2.656e-10	4.29661	2	1907.92	2.24342	26.9089	0
	High	LVQGSDASGETVVSSADGTKR	57	1	1	vB_EcoS-95_0090		0	6.49268e+08	0	8.999e-11	4.2487	2	2064.02	2.16986	20.7563	1
	High	ASQEAALASQNAAK	35	1	1	vB_EcoS-95_0090		0	1.31033e+08	0	5.909e-06	3.73864	2	1359.69	0.341165	21.4437	0
	High	EYADSINPENMLNK	23	1	1	vB_EcoS-95_0090		0	1.07591e+09	0	5.338e-07	3.45121	2	1637.75	0.13374	44.4771	0
	High	GNELNIFFAK	38	1	1	vB_EcoS-95_0090		0	4.71286e+08	0	1.122e-05	2.99324	2	1152.6	-0.579318	51.9593	0
	High	TIVIERPNTTER	73	1	1	vB_EcoS-95_0090		0	1.31371e+08	0	0.002964	2.2546	3	1428.78	-0.661471	30.6524	0
	High	NNNLNDLADK	13	1	1	vB_EcoS-95_0090		0	8.40978e+06	0	1.868e-06	1.97628	2	1130.54	-0.27309	25.8718	0
	High	FYDTSNR	40	1	1	vB_EcoS-95_0090		0	0	0	3.074e-05	1.75311	2	902.4	-0.445914	32.9993	0
	High	NNIGLNAQHSPTFSGLSIR	12	1	1	vB_EcoS-95_0090		0	5.67835e+07	0	0.000587	1.728	3	2026.05	1.83845	67.3372	0
	High	NLSVDR	21	1	1	vB_EcoS-95_0090		0	921258	0	4.184e-05	1.62905	2	703.373	-1.07355	27.922	0
	High	EYADSINPENmLNK	5	1	1	vB_EcoS-95_0090	M11(Oxidation)	0	5.02107e+07	0	0.001314	1.6086	2	1653.74	0.771409	30.7335	0
	High	NWGGTGTGTPQSGNVYGSLFTQcSQGLSAGR	3	1	1	vB_EcoS-95_0090	C23(Carbamidomethyl)	0	0	0	0.002057	0.997392	3	3145.43	-2.1412	54.616	0
	High	KNLSVDR	10	1	1	vB_EcoS-95_0090		0	0	0	0.0006873	0.919121	2	831.468	-0.907317	48.4071	1
	High	ASETAANSSmIEAANSASAALTSQNAAK	1	1	1	vB_EcoS-95_0090	M10(Oxidation)	0	7.17197e+06	0	0.0006729	0.42599	3	2683.25	0.74225	33.7149	0
	High	NNGDWGMWDSASNSDIALPVNKGGTGAK	1	1	1	vB_EcoS-95_0090		0	0	0.001	0.03158	0.17676	4	2862.3	-4.39316	46.942	1
	High	NNGDWGmWDSASNSDIALPVNKGGTGAKDANGIR	3	1	1	vB_EcoS-95_0090	M7(Oxidation)	0	0	0.001	0.01252	0.0596698	4	3504.62	0.179136	85.1219	2
	Medium	AKEYADSINPENMLNK	3	1	1	vB_EcoS-95_0090		0	1.50284e+07	0.011	0.1952	0.65976	2	1836.88	2.04104	33.5893	1
	Medium	DAAKASQEAALASQNAAKTSETNAK	1	1	1	vB_EcoS-95_0090		0	1.97568e+06	0.013	0.2209	0.0570133	3	2476.23	-0.151574	38.2786	2
	Medium	NNNLNDLADKGEARK	1	1	1	vB_EcoS-95_0090		0	2.86844e+06	0.018	0.3482	0.258347	2	1671.84	0.522283	39.7017	2
	Medium	NNGDWGmWDSASNSDIALPVNK	1	1	1	vB_EcoS-95_0090	M7(Oxidation)	0	0	0.023	0.4049	0.405023	3	2407.07	4.39067	48.3617	0
	Medium	EYADSINPENMLNKNNNLNDLADKGEAR	1	1	1	vB_EcoS-95_0090		0	0	0.049	0.7128	0.209179	3	3162.47	-2.69822	49.9425	2
vB_EcoS-95_0069	vB_EcoS-95_0069	815.89	59.44	1	17	17	430	7.58976e+08	323	35.9774	6.45557
	A2	Sequence	# PSMs	# Proteins	# Protein Groups	Protein Group Accessions	Modifications	ΔCn	Area	q-Value	PEP	XCorr	Charge	MH+ [Da]	ΔM [ppm]	RT [min]	# Missed Cleavages
	High	DGNTKFPDVASDELEAAIETIEEVTK	9	1	1	vB_EcoS-95_0069		0	75885676	0	2.838e-07	8.02451	3	2821.37	2.77037	91.5259	1
	High	VFPVTNELSDTDKTFEYQTFDK	55	1	1	vB_EcoS-95_0069		0	97980608	0	1.41e-07	5.91546	3	2624.25	3.59673	71.7252	1
	High	FPDVASDELEAAIETIEEVTK	9	1	1	vB_EcoS-95_0069		0	2.59161e+07	0	0.0001937	5.43151	3	2306.13	0.34188	92.6151	0
	High	QNGGITIDSIAELEDIDGK	17	1	1	vB_EcoS-95_0069		0	1.35418e+08	0	1.707e-07	4.60798	2	1987.99	2.28195	54.6508	0
	High	MENTTESYLEYFQK	40	1	1	vB_EcoS-95_0069		0	715831048	0	2.551e-05	4.45029	2	1782.79	1.48887	49.0707	0
	High	LGNAYLISIDEIK	41	1	1	vB_EcoS-95_0069		0	7.14871e+08	0	5.408e-07	4.03289	2	1448.8	0.187042	49.4809	0
	High	VFPVTNELSDTDK	27	1	1	vB_EcoS-95_0069		0	846226910	0	0.0001362	3.08032	2	1464.72	0.580641	34.8467	0
	High	ATNILIPPSMR	33	1	1	vB_EcoS-95_0069		0	4.18499e+08	0	4.312e-06	3.0506	2	1212.68	-0.841429	40.7212	0
	High	IVSVFDHPNLTK	85	1	1	vB_EcoS-95_0069		0	381741112	0	0.0006796	2.64253	3	1369.75	-0.230553	31.2212	0
	High	TFEYQTFDK	22	1	1	vB_EcoS-95_0069		0	3.62954e+08	0	0.002127	2.47052	2	1178.54	-0.341915	31.2154	0
	High	IIADYTDDLPTVDALMTSEFGK	6	1	1	vB_EcoS-95_0069		0	18427358	0	0.000198	2.29274	2	2415.18	7.7507	65.9952	0
	High	EYPAGSALR	36	1	1	vB_EcoS-95_0069		0	995896	0	0.0001009	1.7095	2	963.489	-0.098448	34.2843	0
	High	SNAYEKEYPAGSALR	34	1	1	vB_EcoS-95_0069		0	2.70157e+06	0	1.708e-05	1.61436	3	1655.8	-0.128088	30.149	1
	High	GcLVYEK	9	1	1	vB_EcoS-95_0069	C2(Carbamidomethyl)	0	1.72049e+06	0	2.569e-05	1.24214	2	868.422	-1.14628	24.0459	0
	High	TFEYQTFDKVGYAKIIADYTDDLPTVDALMTSEFGK	1	1	1	vB_EcoS-95_0069		0	0	0	4.27e-06	0.950567	4	4092.98	3.77027	90.557	2
	High	ATNILIPPSmR	3	1	1	vB_EcoS-95_0069	M10(Oxidation)	0	4.29534e+06	0.002	0.03915	1.06383	2	1228.67	-0.566566	30.2439	0
	High	IRSNAYEKEYPAGSALR	1	1	1	vB_EcoS-95_0069		0	0	0.002	0.0587	0.48195	2	1924.98	-2.61288	74.7657	2
	High	ANAAQNAHDQLINFLVFKGSKPHKIVSVFDHPNLTK	2	1	1	vB_EcoS-95_0069		0	0	0.002	0.06071	0.397394	4	3999.12	-4.25705	97.4627	2
vB_EcoS-95_0068	vB_EcoS-95_0068	693.13	46.29	1	12	12	429	2.01635e+09	337	34.9055	4.76709
	A2	Sequence	# PSMs	# Proteins	# Protein Groups	Protein Group Accessions	Modifications	ΔCn	Area	q-Value	PEP	XCorr	Charge	MH+ [Da]	ΔM [ppm]	RT [min]	# Missed Cleavages
	High	NSAIVGEAVQASVVVAPEGATNK	78	1	1	vB_EcoS-95_0068		0	9.92989e+07	0	2.486e-09	4.83053	2	2211.18	6.62355	43.2283	0
	High	VVTALSDGETPYGIAFR	37	1	1	vB_EcoS-95_0068		0	7.44512e+08	0	0.0001299	4.49239	2	1795.92	1.33806	50.3394	0
	High	QNALIVPPPPPPVVLVESATINTDKESPQPNNAPVK	10	1	1	vB_EcoS-95_0068		0	21519240	0	0.001197	4.03902	3	3771.04	0.882171	75.8491	1
	High	cSITVEPGNATDK	38	1	1	vB_EcoS-95_0068	C1(Carbamidomethyl)	0	9.46497e+08	0	6.193e-07	3.24027	2	1391.65	-0.118597	28.2607	0
	High	ILDGEVcNVVSHGR	40	1	1	vB_EcoS-95_0068	C7(Carbamidomethyl)	0	3.93061e+08	0	6.159e-10	3.05739	2	1554.77	0.916053	29.0175	0
	High	VWALTSLSEAPK	24	1	1	vB_EcoS-95_0068		0	659668443	0	9.693e-08	2.95773	2	1301.71	1.66281	51.2217	0
	High	VVGIVDGMR	31	1	1	vB_EcoS-95_0068		0	4.41978e+08	0	5.363e-06	2.4103	2	945.519	-0.0835666	35.3057	0
	High	ATIVYQFEK	54	1	1	vB_EcoS-95_0068		0	4.35804e+09	0	0.001633	2.40754	2	1098.58	0.253282	36.8107	0
	High	SQYEHLSGK	78	1	1	vB_EcoS-95_0068		0	2.07604e+06	0	1.096e-05	2.04588	2	1048.51	1.36236	33.2998	0
	High	AVVSVASATVSLEK	15	1	1	vB_EcoS-95_0068		0	0	0	6.974e-05	1.87159	2	1360.77	2.20208	44.1869	0
	High	ESPQPNNAPVK	23	1	1	vB_EcoS-95_0068		0	64957364	0	0.002362	1.34436	2	1180.59	-0.914123	17.372	0
	Medium	QNALIVPPPPPPVVLVESATINTDK	1	1	1	vB_EcoS-95_0068		0	0	0.023	0.4059	0.699194	2	2609.45	-1.73379	72.6113	0
vB_EcoS-95_0075	vB_EcoS-95_0075	195.936	38.18	1	8	8	248	2.2752e+08	220	24.4081	4.94482
	A2	Sequence	# PSMs	# Proteins	# Protein Groups	Protein Group Accessions	Modifications	ΔCn	Area	q-Value	PEP	XCorr	Charge	MH+ [Da]	ΔM [ppm]	RT [min]	# Missed Cleavages
	High	EVSDNASVTLEGVDTTDQNVFPAGSNAATFR	7	1	1	vB_EcoS-95_0075		0	10351377	0	1.609e-07	3.90001	3	3212.51	5.10694	50.264	0
	High	VKEVSDNASVTLEGVDTTDQNVFPAGSNAATFR	16	1	1	vB_EcoS-95_0075		0	1.23375e+07	0	4.615e-09	3.85388	3	3439.68	3.97149	45.1018	1
	High	DPVFTVSNSQQVK	9	1	1	vB_EcoS-95_0075		0	4.23924e+08	0	0.0002752	3.44591	2	1448.74	2.22071	30.0862	0
	High	AEESGDVTALR	35	1	1	vB_EcoS-95_0075		0	4.43825e+06	0	2.769e-08	2.77462	2	1147.56	-0.543843	28.2193	0
	High	KAEESGDVTALR	142	1	1	vB_EcoS-95_0075		0	4.10678e+06	0	0.0001215	2.43368	3	1275.65	-1.04945	32.954	1
	High	FTFLPSDVK	37	1	1	vB_EcoS-95_0075		0	2.46299e+08	0	4.183e-05	1.94051	2	1053.56	-0.116115	43.2158	0
	Medium	GAYVLIETSSWGK	1	1	1	vB_EcoS-95_0075		0	0	0.013	0.2533	0.374973	2	1410.73	3.25599	43.8809	0
	Medium	GAYVLIETSSWGKLVSR	1	1	1	vB_EcoS-95_0075		0	0	0.044	0.6575	0.280907	2	1866.01	0.763142	62.2677	1
vB_EcoS-95_0065	vB_EcoS-95_0065	57.7544	43.43	1	12	12	119	7.57771e+07	251	28.6766	9.27588
	A2	Sequence	# PSMs	# Proteins	# Protein Groups	Protein Group Accessions	Modifications	ΔCn	Area	q-Value	PEP	XCorr	Charge	MH+ [Da]	ΔM [ppm]	RT [min]	# Missed Cleavages
	High	IALDSEHDFPGEPFGcR	34	1	1	vB_EcoS-95_0065	C16(Carbamidomethyl)	0	146273862	0	7.072e-07	3.09889	3	1946.87	-0.701485	40.8686	0
	High	FAVYSSWGK	13	1	1	vB_EcoS-95_0065		0	5.9094e+07	0	1.591e-06	2.32954	2	1044.51	-0.00107526	35.5643	0
	High	DSQVNELAGK	13	1	1	vB_EcoS-95_0065		0	0	0	4.572e-06	2.23548	2	1060.53	0.0413359	28.2333	0
	High	DLVVLMR	11	1	1	vB_EcoS-95_0065		0	2.19635e+07	0	2.421e-05	1.61627	2	845.49	-1.52862	40.2365	0
	High	QFINVAK	10	1	1	vB_EcoS-95_0065		0	4.94297e+06	0	2.391e-05	1.54903	2	819.472	-0.761483	25.195	0
	High	SIQEAIR	11	1	1	vB_EcoS-95_0065		0	2.29838e+06	0	6.537e-05	1.14449	2	816.456	-1.62778	24.6618	0
	High	FPEASER	13	1	1	vB_EcoS-95_0065		0	1.84842e+06	0	0.0001661	1.13096	2	835.394	-0.272479	22.7104	0
	High	AENIIGAWNSR	5	1	1	vB_EcoS-95_0065		0	1.60545e+06	0.005	0.1115	1.58358	2	1230.61	-6.9559	42.4718	0
	Medium	LQHVQWEGK	6	1	1	vB_EcoS-95_0065		0	807396	0.012	0.2194	0.226342	2	1124.59	0.762581	23.7943	0
	Medium	TRAENIIGAWNSR	1	1	1	vB_EcoS-95_0065		0	1.4455e+06	0.013	0.2223	0.671827	3	1487.77	-2.12947	31.486	1
	Medium	LIAGIAASLPVIGLAVYKFNAKQFINVAK	1	1	1	vB_EcoS-95_0065		0	0	0.013	0.2578	0.145166	3	3029.78	-2.22363	99.4714	2
	Medium	RIALDSEHDFPGEPFGcR	1	1	1	vB_EcoS-95_0065	C17(Carbamidomethyl)	0	0	0.013	0.2588	0.0791181	4	2102.97	0.80261	21.3158	1
vB_EcoS-95_0064	vB_EcoS-95_0064	127.568	40.47	1	12	12	97	2.37744e+08	430	48.5197	4.94482
	A2	Sequence	# PSMs	# Proteins	# Protein Groups	Protein Group Accessions	Modifications	ΔCn	Area	q-Value	PEP	XCorr	Charge	MH+ [Da]	ΔM [ppm]	RT [min]	# Missed Cleavages
	High	GLADLcDDDDGVNAAR	13	1	1	vB_EcoS-95_0064	C6(Carbamidomethyl)	0	3.73253e+08	0	1.837e-08	4.07858	2	1676.72	2.34875	35.7393	0
	High	AIDGQFMDTEEAR	18	1	1	vB_EcoS-95_0064		0	2.00836e+08	0	6.198e-08	3.35514	2	1482.65	0.151445	32.3756	0
	High	LPEQDVEPEPGTTEGSNQ	8	1	1	vB_EcoS-95_0064		0	139143449	0	0.001408	3.09913	2	1926.86	2.70313	29.6976	0
	High	LAQVDDEGGVGR	6	1	1	vB_EcoS-95_0064		0	0	0	2.529e-06	2.53299	2	1215.6	-1.20352	21.6448	0
	High	SPVAPGAILEDVR	22	1	1	vB_EcoS-95_0064		0	7.02312e+07	0	1.288e-06	2.40242	2	1323.73	3.10581	41.9698	0
	High	AIGIDAEDEEYDVLNSDISGVDSFLEK	4	1	1	vB_EcoS-95_0064		0	2.98484e+06	0	5.358e-05	1.51043	3	2943.36	-0.691114	68.4786	0
	High	IIDALcWSR	7	1	1	vB_EcoS-95_0064	C6(Carbamidomethyl)	0	2.99562e+07	0	0.00198	1.33836	2	1133.58	2.97174	41.9257	0
	High	NVGGVSASQNTALETFYK	5	1	1	vB_EcoS-95_0064		0	2.50301e+07	0	0.0001849	1.00682	2	1885.94	3.8313	39.7497	0
	High	RIIDVVPEEMVTPGFNIDGVEDEESFR	1	1	1	vB_EcoS-95_0064		0	0	0.001	0.01559	1.69593	3	3092.5	2.99124	81.2958	1
	High	NIDSLSK	4	1	1	vB_EcoS-95_0064		0	0	0.001	0.03003	0.959073	2	776.414	-1.47784	27.7096	0
	High	QQAVWK	7	1	1	vB_EcoS-95_0064		0	0	0.001	0.03641	0.952536	2	759.415	0.416632	28.3604	0
	High	VcIIDGER	2	1	1	vB_EcoS-95_0064	C2(Carbamidomethyl)	0	0	0.009	0.1686	0.692498	2	961.471	-6.32194	32.7126	0
vB_EcoS-95_0067	vB_EcoS-95_0067	83.2177	55.35	1	7	7	95	1.97248e+08	159	17.1076	6.30322
	A2	Sequence	# PSMs	# Proteins	# Protein Groups	Protein Group Accessions	Modifications	ΔCn	Area	q-Value	PEP	XCorr	Charge	MH+ [Da]	ΔM [ppm]	RT [min]	# Missed Cleavages
	High	SDGAITTNWTYAGGFVK	16	1	1	vB_EcoS-95_0067		0	120573579	0	8.401e-08	3.56194	2	1787.87	4.81947	46.9967	0
	High	SSAAPVFGTAVK	28	1	1	vB_EcoS-95_0067		0	1.12274e+08	0	1.4e-07	2.73429	2	1134.62	0.316367	31.3809	0
	High	MEAEKYPYGVAIR	38	1	1	vB_EcoS-95_0067		0	1.22302e+07	0	0.0003132	1.73864	3	1526.76	-1.73587	34.5317	1
	High	YPYGVAIR	10	1	1	vB_EcoS-95_0067		0	3.58897e+08	0	0.001703	1.40622	2	938.509	-0.329739	30.4309	0
	High	IGASYFDTMAIALPGMVADTSK	1	1	1	vB_EcoS-95_0067		0	0	0.007	0.1326	0.426996	2	2259.12	6.75165	77.9438	0
	Medium	YKDINLVEVQLQQL	1	1	1	vB_EcoS-95_0067		0	0	0.027	0.4619	1.25772	2	1702.94	2.76872	54.1476	1
	Medium	SKSSAAPVFGTAVKLDVDGHEK	1	1	1	vB_EcoS-95_0067		0	3.67802e+06	0.032	0.5223	1.12103	3	2243.16	-1.50995	79.8394	2
vB_EcoS-95_0082	vB_EcoS-95_0082	99.9699	8.59	1	2	2	57	1.65624e+08	198	20.7314	9.53955
	A2	Sequence	# PSMs	# Proteins	# Protein Groups	Protein Group Accessions	Modifications	ΔCn	Area	q-Value	PEP	XCorr	Charge	MH+ [Da]	ΔM [ppm]	RT [min]	# Missed Cleavages
	High	TVGGAIWSAGSYAEDKA	34	1	1	vB_EcoS-95_0082		0	2.38805e+08	0	6.094e-08	3.48973	2	1682.8	0.972922	44.972	1
	High	TVGGAIWSAGSYAEDK	23	1	1	vB_EcoS-95_0082		0	9.24437e+07	0	1.875e-09	3.19258	2	1611.77	1.62829	38.8309	0
vB_EcoS-95_0080	vB_EcoS-95_0080	3.41162	25.69	1	5	5	26	7.22816e+07	253	28.3669	7.60596
	A2	Sequence	# PSMs	# Proteins	# Protein Groups	Protein Group Accessions	Modifications	ΔCn	Area	q-Value	PEP	XCorr	Charge	MH+ [Da]	ΔM [ppm]	RT [min]	# Missed Cleavages
	High	DNKPVTEPSQDYcAGTVTAcK	12	1	1	vB_EcoS-95_0080	C13(Carbamidomethyl); C20(Carbamidomethyl)	0	1.41093e+08	0	3.479e-08	3.41162	3	2341.04	0.197006	24.4243	0
	High	GcSYNGSAMFDK	9	1	1	vB_EcoS-95_0080	C2(Carbamidomethyl)	0	3.47062e+06	0	0.001756	1.07766	2	1336.53	-0.635308	28.4945	0
	High	ITQSVcYWAQR	3	1	1	vB_EcoS-95_0080	C6(Carbamidomethyl)	0	0	0.001	0.005412	0.729928	2	1411.68	-2.5777	37.7246	0
	Medium	FDLTSPYDMDGLMIPPR	1	1	1	vB_EcoS-95_0080		0	0	0.02	0.3682	0.189556	2	1967.92	-1.18333	67.6755	0
	Medium	EVAKFDLTSPYDmDGLmIPPR	1	1	1	vB_EcoS-95_0080	M13(Oxidation); M17(Oxidation)	0	0	0.049	0.7146	0.231777	2	2427.17	3.25291	112.114	1
vB_EcoS-95_0073	vB_EcoS-95_0073	3.83042	13.61	1	2	2	24	5.54444e+07	147	16.2823	9.40771
	A2	Sequence	# PSMs	# Proteins	# Protein Groups	Protein Group Accessions	Modifications	ΔCn	Area	q-Value	PEP	XCorr	Charge	MH+ [Da]	ΔM [ppm]	RT [min]	# Missed Cleavages
	High	QAPSGVLGIVAVK	21	1	1	vB_EcoS-95_0073		0	5.54444e+07	0	2.469e-05	2.22033	2	1238.75	0.476895	39.8761	0
	High	AIYAIMR	3	1	1	vB_EcoS-95_0073		0	0	0	0.001461	1.29352	2	837.465	-0.540986	31.8468	0
vB_EcoS-95_0079	vB_EcoS-95_0079	15.0841	24.14	1	2	2	20	2.08548e+08	116	12.9394	8.76318
	A2	Sequence	# PSMs	# Proteins	# Protein Groups	Protein Group Accessions	Modifications	ΔCn	Area	q-Value	PEP	XCorr	Charge	MH+ [Da]	ΔM [ppm]	RT [min]	# Missed Cleavages
	High	SGSVGLTPLSPTVQEVK	16	1	1	vB_EcoS-95_0079		0	2.563e+08	0	1.14e-06	3.50391	2	1698.93	1.56448	37.0222	0
	High	ATFTEQFTSMQ	4	1	1	vB_EcoS-95_0079		0	1.60796e+08	0.002	0.05574	0.802684	2	1290.57	1.17763	45.9157	0
vB_EcoS-95_0016	vB_EcoS-95_0016	0	37.83	1	7	7	15	1.28231e+06	526	58.1315	7.06396
	A2	Sequence	# PSMs	# Proteins	# Protein Groups	Protein Group Accessions	Modifications	ΔCn	Area	q-Value	PEP	XCorr	Charge	MH+ [Da]	ΔM [ppm]	RT [min]	# Missed Cleavages
	High	SFIDENGDSTYEAVDSELKAQYYQLVHNIMSESNISLKISR	3	1	1	vB_EcoS-95_0016		0	0	0	0.001697	0.259523	13	4694.24	-3.24928	209.372	2
	High	ANADNNMSFRALGcMSVIAQDETISGIMDAGSR	1	1	1	vB_EcoS-95_0016	C14(Carbamidomethyl)	0	0	0.001	0.01866	0.691746	4	3502.61	7.23324	85.0399	1
	High	SKEIDVETMQEALImFQELSKTYISAANASGYAGDDAEmGK	4	1	1	vB_EcoS-95_0016	M15(Oxidation); M39(Oxidation)	0	1.73637e+06	0.001	0.006832	0.0648942	5	4474.06	-0.917384	95.0244	2
	High	TYISAANASGYAGDDAEMGKLIELITR	1	1	1	vB_EcoS-95_0016		0	0	0.003	0.06447	0.232839	3	2830.38	-3.89036	100.487	1
	High	IEGHLLPMLEERNYVcVINGVIFVNPILLG	3	1	1	vB_EcoS-95_0016	C16(Carbamidomethyl)	0	0	0.004	0.09562	0.230023	4	3421.84	0.336229	83.4276	1
	Medium	SAINSmAIAPmIAEVEKINEQR	1	1	1	vB_EcoS-95_0016	M6(Oxidation); M11(Oxidation)	0	828243	0.029	0.4896	0.441782	3	2447.22	-3.3369	92.8218	1
	Medium	SAINSMAIAPMIAEVEKINEQR	1	1	1	vB_EcoS-95_0016		0	0	0.031	0.5135	0.222307	2	2415.25	3.81087	115.655	1
	Medium	VLNIARQDMEPHLADGGKYSHTMLR	1	1	1	vB_EcoS-95_0016		0	0	0.045	0.6708	0.352121	3	2852.44	3.6724	85.1409	2
vB_EcoS-95_0012	vB_EcoS-95_0012	0	34.36	1	3	3	12		163	18.3356	9.56885
	A2	Sequence	# PSMs	# Proteins	# Protein Groups	Protein Group Accessions	Modifications	ΔCn	Area	q-Value	PEP	XCorr	Charge	MH+ [Da]	ΔM [ppm]	RT [min]	# Missed Cleavages
	High	AAMYSFTYNAGVGAFRNSTMLKLINQGK	10	1	1	vB_EcoS-95_0012		0	0	0.001	0.01205	0.333911	6	3053.53	-1.18131	32.0379	2
	Medium	SKGLLNR	1	1	1	vB_EcoS-95_0012		0	0	0.017	0.3243	0.346972	2	787.478	-0.463914	22.7172	1
	Medium	DIAGIWTVcAGITGPDVILGK	1	1	1	vB_EcoS-95_0012	C9(Carbamidomethyl)	0	0	0.026	0.4599	0.128408	3	2156.14	-0.76491	42.9976	0
vB_EcoS-95_0084	vB_EcoS-95_0084	24.3609	13.24	1	2	2	11	4.87234e+06	204	22.019	9.1001
	A2	Sequence	# PSMs	# Proteins	# Protein Groups	Protein Group Accessions	Modifications	ΔCn	Area	q-Value	PEP	XCorr	Charge	MH+ [Da]	ΔM [ppm]	RT [min]	# Missed Cleavages
	High	KPDGSLWLSPDFTPVNLIDK	9	1	1	vB_EcoS-95_0084		0	4.87234e+06	0	0.0002421	4.20526	3	2242.18	0.240054	82.5823	0
	High	MYGMSIK	2	1	1	vB_EcoS-95_0084		0	0	0	0.0006097	0.862798	2	829.394	-0.80995	29.4981	0
vB_EcoS-95_0002	vB_EcoS-95_0002	0	7.59	1	1	1	10	7.80443e+06	158	18.0413	10.1987
	A2	Sequence	# PSMs	# Proteins	# Protein Groups	Protein Group Accessions	Modifications	ΔCn	Area	q-Value	PEP	XCorr	Charge	MH+ [Da]	ΔM [ppm]	RT [min]	# Missed Cleavages
	High	GYRASFcRPDLR	10	1	1	vB_EcoS-95_0002	C7(Carbamidomethyl)	0	7.80443e+06	0.001	0.01276	0.43949	3	1497.75	4.75082	33.6739	1
vB_EcoS-95_0018	vB_EcoS-95_0018	0	30.47	1	1	1	10	4.46183e+06	128	14.7504	8.54346
	A2	Sequence	# PSMs	# Proteins	# Protein Groups	Protein Group Accessions	Modifications	ΔCn	Area	q-Value	PEP	XCorr	Charge	MH+ [Da]	ΔM [ppm]	RT [min]	# Missed Cleavages
	High	GRPLGSVAGYVFDEcGDRWNLYREEVGFSAGGcYLFEGK	10	1	1	vB_EcoS-95_0018	C15(Carbamidomethyl); C33(Carbamidomethyl)	0	4.46183e+06	0	0.001668	0.391702	5	4418.04	-0.730216	91.4816	2
vB_EcoS-95_0071	vB_EcoS-95_0071	0	6.88	1	1	1	8	1.15626e+06	160	18.0791	8.83643
	A2	Sequence	# PSMs	# Proteins	# Protein Groups	Protein Group Accessions	Modifications	ΔCn	Area	q-Value	PEP	XCorr	Charge	MH+ [Da]	ΔM [ppm]	RT [min]	# Missed Cleavages
	High	QEGESVESYSR	8	1	1	vB_EcoS-95_0071		0	1.15626e+06	0	0.0001473	1.15005	2	1270.55	-0.310481	28.3256	0
vB_EcoS-95_0066	vB_EcoS-95_0066	1.73309	20.49	1	5	5	7	3.56029e+07	371	40.5088	5.52881
	A2	Sequence	# PSMs	# Proteins	# Protein Groups	Protein Group Accessions	Modifications	ΔCn	Area	q-Value	PEP	XCorr	Charge	MH+ [Da]	ΔM [ppm]	RT [min]	# Missed Cleavages
	High	IGLQVYQTPFGER	3	1	1	vB_EcoS-95_0066		0	3.56029e+07	0	7.13e-06	1.58855	2	1507.79	0.675249	43.6723	0
	High	VVVGScAGAGVPNGIGVEVPLSIYSKR	1	1	1	vB_EcoS-95_0066	C6(Carbamidomethyl)	0	0	0.001	0.03757	0.253866	3	2685.44	-0.325677	106.105	1
	High	ELGIKcDGLDAKAIK	1	1	1	vB_EcoS-95_0066	C6(Carbamidomethyl)	0	0	0.002	0.04813	0.707325	3	1630.88	-0.205743	31.857	2
	Medium	KSIKGDSFANEK	1	1	1	vB_EcoS-95_0066		0	0	0.026	0.4457	0.240939	2	1323.69	2.66221	39.7409	2
	Medium	FDAIQTEIK	1	1	1	vB_EcoS-95_0066		0	0	0.036	0.5887	1.11975	2	1064.56	1.8367	32.2888	0
vB_EcoS-95_0085	vB_EcoS-95_0085	9.68955	55.43	1	3	3	7	1.55814e+07	92	9.96883	8.41162
	A2	Sequence	# PSMs	# Proteins	# Protein Groups	Protein Group Accessions	Modifications	ΔCn	Area	q-Value	PEP	XCorr	Charge	MH+ [Da]	ΔM [ppm]	RT [min]	# Missed Cleavages
	High	GGDPGAPSLGVSGDTVTWSGLSGSDSR	5	1	1	vB_EcoS-95_0085		0	4.19973e+07	0	1.388e-09	2.89655	2	2519.16	0.103332	47.9874	0
	Medium	NVTGLLTPVFFLDK	1	1	1	vB_EcoS-95_0085		0	1.04016e+06	0.021	0.381	1.08772	2	1563.88	4.08456	81.7211	0
	Medium	AIYVGMNSWR	1	1	1	vB_EcoS-95_0085		0	3.70678e+06	0.049	0.7194	0.302541	2	1196.59	-0.0676974	38.3474	0
vB_EcoS-95_0001	vB_EcoS-95_0001	0	11.64	1	1	1	7	7.45962e+06	318	36.3096	6.59521
	A2	Sequence	# PSMs	# Proteins	# Protein Groups	Protein Group Accessions	Modifications	ΔCn	Area	q-Value	PEP	XCorr	Charge	MH+ [Da]	ΔM [ppm]	RT [min]	# Missed Cleavages
	High	TIYLcLDWVDSQHVHLSTGQEVWAcFTPSNLEmVAHR	7	1	1	vB_EcoS-95_0001	C5(Carbamidomethyl); C25(Carbamidomethyl); M33(Oxidation)	0	7.45962e+06	0	0.002539	0.288383	5	4416.05	-2.82369	95.1918	0
vB_EcoS-95_0010	vB_EcoS-95_0010	0	25.13	1	4	4	6	1.32967e+06	398	45.0294	7.53271
	A2	Sequence	# PSMs	# Proteins	# Protein Groups	Protein Group Accessions	Modifications	ΔCn	Area	q-Value	PEP	XCorr	Charge	MH+ [Da]	ΔM [ppm]	RT [min]	# Missed Cleavages
	Medium	LAKQGQLSTIGAPGFGVHGESVmTDK	2	1	1	vB_EcoS-95_0010	M23(Oxidation)	0	1.32967e+06	0.02	0.3651	0.352307	3	2644.33	-4.96453	89.2642	1
	Medium	DYNETLSLYPIFDMHLGAMAHK	2	1	1	vB_EcoS-95_0010		0	0	0.022	0.3928	0.472697	3	2566.22	2.95474	41.2257	0
	Medium	HKHVEVQIVEGNHDQSGMIWLRAAmAAAYENEPR	1	1	1	vB_EcoS-95_0010	M25(Oxidation)	0	0	0.024	0.4224	0.0633866	6	3902.87	-3.95443	21.4277	2
	Medium	AAGKTYKQIAQEYGMNVR	1	1	1	vB_EcoS-95_0010		0	0	0.044	0.6588	0.282648	2	2028.03	-3.52694	87.9793	2
vB_EcoS-95_0040	vB_EcoS-95_0040	0	34.72	1	1	1	4	4.30107e+06	72	8.03293	9.48096
	A2	Sequence	# PSMs	# Proteins	# Protein Groups	Protein Group Accessions	Modifications	ΔCn	Area	q-Value	PEP	XCorr	Charge	MH+ [Da]	ΔM [ppm]	RT [min]	# Missed Cleavages
	Medium	mFLNGGEGTKVMAHAMVMAEFEEVK	3	1	1	vB_EcoS-95_0040	M1(Oxidation)	0	0	0.01	0.1875	0.312048	3	2772.29	1.64287	77.9495	1
	Medium	MFLNGGEGTKVMAHAMVMAEFEEVK	1	1	1	vB_EcoS-95_0040		0	4.30107e+06	0.021	0.3804	0.193432	3	2756.3	4.34702	87.8644	1
vB_EcoS-95_0074	vB_EcoS-95_0074	4.06394	7.52	1	1	1	4	6.53508e+06	133	15.0997	5.98584
	A2	Sequence	# PSMs	# Proteins	# Protein Groups	Protein Group Accessions	Modifications	ΔCn	Area	q-Value	PEP	XCorr	Charge	MH+ [Da]	ΔM [ppm]	RT [min]	# Missed Cleavages
	High	FNYMEADTDR	4	1	1	vB_EcoS-95_0074		0	6.53508e+06	0	7.3e-06	2.08364	2	1261.52	0.191277	29.0051	0
vB_EcoS-95_0051	vB_EcoS-95_0051	0	26.83	1	1	1	3	1.95025e+06	82	10.065	9.49561
	A2	Sequence	# PSMs	# Proteins	# Protein Groups	Protein Group Accessions	Modifications	ΔCn	Area	q-Value	PEP	XCorr	Charge	MH+ [Da]	ΔM [ppm]	RT [min]	# Missed Cleavages
	High	SLGGNWHYVTDDFFGIIATEFK	3	1	1	vB_EcoS-95_0051		0	1.95025e+06	0.003	0.06739	0.106023	4	2517.21	1.95469	46.8801	0
vB_EcoS-95_0013	vB_EcoS-95_0013	0	34.35	1	1	1	3		131	14.3557	9.34912
	A2	Sequence	# PSMs	# Proteins	# Protein Groups	Protein Group Accessions	Modifications	ΔCn	Area	q-Value	PEP	XCorr	Charge	MH+ [Da]	ΔM [ppm]	RT [min]	# Missed Cleavages
	High	MMKKFLLTPIAmAVILSGcSSVTPLTGLIGSKPEITAQAGAENVK	3	1	1	vB_EcoS-95_0013	M12(Oxidation); C19(Carbamidomethyl)	0	0	0.001	0.03326	0.10223	3	4689.52	1.80268	96.2811	2
vB_EcoS-95_0031	vB_EcoS-95_0031	0	11.36	1	1	1	3	4953095	88	9.94009	7.78174
	A2	Sequence	# PSMs	# Proteins	# Protein Groups	Protein Group Accessions	Modifications	ΔCn	Area	q-Value	PEP	XCorr	Charge	MH+ [Da]	ΔM [ppm]	RT [min]	# Missed Cleavages
	High	TFHISNIKGR	3	1	1	vB_EcoS-95_0031		0	4953095	0.009	0.1743	0.55867	2	1172.66	7.1645	34.7404	1
vB_EcoS-95_0055	vB_EcoS-95_0055	0	35.63	1	1	1	3	7.03631e+06	87	9.95978	4.4751
	A2	Sequence	# PSMs	# Proteins	# Protein Groups	Protein Group Accessions	Modifications	ΔCn	Area	q-Value	PEP	XCorr	Charge	MH+ [Da]	ΔM [ppm]	RT [min]	# Missed Cleavages
	High	mITINLSEQQARImLSAFGWRDNDGLQATVK	3	1	1	vB_EcoS-95_0055	M1(Oxidation); M14(Oxidation)	0	7.03631e+06	0.001	0.03883	0.378729	4	3538.77	-3.7431	96.8712	2
vB_EcoS-95_0003	vB_EcoS-95_0003	0	4.21	1	2	2	2		665	75.6051	8.11865
	A2	Sequence	# PSMs	# Proteins	# Protein Groups	Protein Group Accessions	Modifications	ΔCn	Area	q-Value	PEP	XCorr	Charge	MH+ [Da]	ΔM [ppm]	RT [min]	# Missed Cleavages
	Medium	NDVVARVcR	1	1	1	vB_EcoS-95_0003	C8(Carbamidomethyl)	0	0	0.017	0.3322	0.182898	2	1088.57	4.63495	20.47	1
	Medium	NQKGIVFcYELEANGDTFK	1	1	1	vB_EcoS-95_0003	C8(Carbamidomethyl)	0	0	0.04	0.6151	0.390251	3	2233.06	2.1033	49.5999	1
vB_EcoS-95_0006	vB_EcoS-95_0006	0	16.6	1	2	2	2		241	27.4805	5.5415
	A2	Sequence	# PSMs	# Proteins	# Protein Groups	Protein Group Accessions	Modifications	ΔCn	Area	q-Value	PEP	XCorr	Charge	MH+ [Da]	ΔM [ppm]	RT [min]	# Missed Cleavages
	Medium	ETFIGNALATGGHYQAVKPNQYYKVSGNRYAGSTTPDVVR	1	1	1	vB_EcoS-95_0006		0	0	0.042	0.6324	0.216322	3	4330.17	1.11246	130.398	2
	Medium	YAGSTTPDVVR	1	1	1	vB_EcoS-95_0006		0	0	0.047	0.6833	0.213203	2	1165.58	-2.87651	28.7598	0
vB_EcoS-95_0023	vB_EcoS-95_0023	0	60	1	1	1	2	1799253	70	8.11116	9.42236
	A2	Sequence	# PSMs	# Proteins	# Protein Groups	Protein Group Accessions	Modifications	ΔCn	Area	q-Value	PEP	XCorr	Charge	MH+ [Da]	ΔM [ppm]	RT [min]	# Missed Cleavages
	High	EYPLmGNLKEDPHVISDNGLHLYLMEYNDGYIGAGVPGHKFK	2	1	1	vB_EcoS-95_0023	M5(Oxidation)	0	1799253	0.007	0.1317	0.480849	4	4747.32	5.01771	86.725	2
vB_EcoS-95_0015	vB_EcoS-95_0015	0	16.28	1	1	1	2	1.4619e+06	129	15.2514	8.71924
	A2	Sequence	# PSMs	# Proteins	# Protein Groups	Protein Group Accessions	Modifications	ΔCn	Area	q-Value	PEP	XCorr	Charge	MH+ [Da]	ΔM [ppm]	RT [min]	# Missed Cleavages
	Medium	mMTAGYIDGVcGKYWSKGSSK	2	1	1	vB_EcoS-95_0015	M1(Oxidation); C11(Carbamidomethyl)	0	1.4619e+06	0.049	0.7145	0.234249	3	2342.05	-6.38218	29.2924	2
vB_EcoS-95_0072	vB_EcoS-95_0072	0	8.94	1	1	1	2	2.15299e+06	123	13.6931	7.1958
	A2	Sequence	# PSMs	# Proteins	# Protein Groups	Protein Group Accessions	Modifications	ΔCn	Area	q-Value	PEP	XCorr	Charge	MH+ [Da]	ΔM [ppm]	RT [min]	# Missed Cleavages
	High	NGYQIEIDGER	2	1	1	vB_EcoS-95_0072		0	2.15299e+06	0.001	0.03075	0.743699	2	1293.61	2.04501	30.569	0
